# Supplementary material for: Integrated analysis and experiments uncover the function of disulfidptosis in predicting immunotherapy effectiveness and delineating immune landscapes in uterine corpus endometrial carcinoma
Source: Front Immunol. 2024 Oct 9;15:1454730. doi: 10.3389/fimmu.2024.1454730 (PMC11496088; doi:10.3389/fimmu.2024.1454730)
Supplement: Supplementary file 5 [file DataSheet1.csv]

Supplementary Table 1: Functional enrichment of each programs.
program	pathway
GSM5276933_2	SPERMATOGENESIS	Cell Cycle	UV_RESPONSE_UP	E2F_TARGETS	HEME_METABOLISM	XENOBIOTIC_METABOLISM
GSM5276934_4	Metastasis	PI3K_AKT_MTOR_SIGNALING	TGF_BETA_SIGNALING	Apoptosis	APOPTOSIS	ESTROGEN_RESPONSE_LATE
GSM5276937_1	MYOGENESIS	BILE_ACID_METABOLISM	REACTIVE_OXYGEN_SPECIES_PATHWAY	PEROXISOME	DNA repair	SPERMATOGENESIS
GSM5276935_1	NOTCH_SIGNALING	EMT	DNA repair	DNA_REPAIR	COMPLEMENT	KRAS_SIGNALING_UP
GSM5276936_4	NOTCH_SIGNALING	DNA repair	SPERMATOGENESIS	DNA_REPAIR	IL2_STAT5_SIGNALING
GSM5276933_5	SPERMATOGENESIS	Stemness	ADIPOGENESIS	HEME_METABOLISM	MYOGENESIS
GSM5276934_2	HEME_METABOLISM
GSM5276934_5	FATTY_ACID_METABOLISM	MTORC1_SIGNALING	MYC_TARGETS_V1	UNFOLDED_PROTEIN_RESPONSE	UV_RESPONSE_UP	APOPTOSIS
GSM5276937_6	E2F_TARGETS	G2M_CHECKPOINT	Cell Cycle	MITOTIC_SPINDLE	SPERMATOGENESIS	Proliferation
GSM5276934_7	MYC_TARGETS_V1	ALLOGRAFT_REJECTION	EPITHELIAL_MESENCHYMAL_TRANSITION	Invasion	DNA damage	HEDGEHOG_SIGNALING
GSM5276937_2	MYC_TARGETS_V1	ALLOGRAFT_REJECTION	DNA damage	EPITHELIAL_MESENCHYMAL_TRANSITION	P53_PATHWAY	Quiescence
GSM5276933_4	MYC_TARGETS_V1	MTORC1_SIGNALING	REACTIVE_OXYGEN_SPECIES_PATHWAY	PI3K_AKT_MTOR_SIGNALING	E2F_TARGETS	OXIDATIVE_PHOSPHORYLATION
GSM5276936_6	MYC_TARGETS_V1	MYC_TARGETS_V2	UNFOLDED_PROTEIN_RESPONSE	E2F_TARGETS	MTORC1_SIGNALING	Hypoxia
GSM5276935_3	Cell Cycle	G2M_CHECKPOINT	E2F_TARGETS	MITOTIC_SPINDLE	Proliferation	SPERMATOGENESIS
GSM5276935_4	ESTROGEN_RESPONSE_LATE	XENOBIOTIC_METABOLISM	Stemness	GLYCOLYSIS	MTORC1_SIGNALING	Proliferation
GSM5276937_4	ESTROGEN_RESPONSE_LATE	ANGIOGENESIS	UV_RESPONSE_UP	MYOGENESIS	ANDROGEN_RESPONSE	PEROXISOME
GSM5276935_2	Metastasis	EPITHELIAL_MESENCHYMAL_TRANSITION	TNFA_SIGNALING_VIA_NFKB	Inflammation	APOPTOSIS	ANDROGEN_RESPONSE
GSM5276933_3	Inflammation	Metastasis	TNFA_SIGNALING_VIA_NFKB	Quiescence	INFLAMMATORY_RESPONSE	ESTROGEN_RESPONSE_LATE
GSM5276937_7	Inflammation	TNFA_SIGNALING_VIA_NFKB	INFLAMMATORY_RESPONSE	Quiescence	INTERFERON_GAMMA_RESPONSE	CHOLESTEROL_HOMEOSTASIS
GSM5276935_6	INTERFERON_ALPHA_RESPONSE	INTERFERON_GAMMA_RESPONSE	COAGULATION	COMPLEMENT	KRAS_SIGNALING_UP	Proliferation
GSM5276934_1	Quiescence	Inflammation	TNFA_SIGNALING_VIA_NFKB	Metastasis	INTERFERON_GAMMA_RESPONSE	EPITHELIAL_MESENCHYMAL_TRANSITION
GSM5276936_5	COAGULATION	COMPLEMENT	APOPTOSIS	CHOLESTEROL_HOMEOSTASIS	KRAS_SIGNALING_UP	INTERFERON_ALPHA_RESPONSE
GSM5276936_3	KRAS_SIGNALING_UP	COAGULATION	Metastasis	COMPLEMENT	KRAS_SIGNALING_DN	TNFA_SIGNALING_VIA_NFKB
GSM5276935_7	P53_PATHWAY	KRAS_SIGNALING_DN	KRAS_SIGNALING_UP	CHOLESTEROL_HOMEOSTASIS	Hypoxia	HYPOXIA
GSM5276937_5	TNFA_SIGNALING_VIA_NFKB	XENOBIOTIC_METABOLISM	Quiescence	COMPLEMENT	EPITHELIAL_MESENCHYMAL_TRANSITION	Inflammation
GSM5276936_2	MYC_TARGETS_V1	Inflammation	TNFA_SIGNALING_VIA_NFKB	P53_PATHWAY	ALLOGRAFT_REJECTION	Quiescence
GSM5276933_6	G2M_CHECKPOINT	Cell Cycle	E2F_TARGETS	MITOTIC_SPINDLE	TNFA_SIGNALING_VIA_NFKB	UV_RESPONSE_UP
GSM5276935_5	TNFA_SIGNALING_VIA_NFKB	UV_RESPONSE_UP	APOPTOSIS	HYPOXIA	Hypoxia	MTORC1_SIGNALING
GSM5276937_3	EPITHELIAL_MESENCHYMAL_TRANSITION	TNFA_SIGNALING_VIA_NFKB	Angiogenesis	Hypoxia	UV_RESPONSE_UP	APOPTOSIS
GSM5276933_1	EPITHELIAL_MESENCHYMAL_TRANSITION	ANGIOGENESIS	Angiogenesis	CHOLESTEROL_HOMEOSTASIS	IL6_JAK_STAT3_SIGNALING	Proliferation
GSM5276934_3	EPITHELIAL_MESENCHYMAL_TRANSITION	Metastasis	EMT	TNFA_SIGNALING_VIA_NFKB	Invasion	Inflammation
GSM5276936_1	EPITHELIAL_MESENCHYMAL_TRANSITION	Invasion	EMT	UV_RESPONSE_DN	Metastasis	COAGULATION
